# Supplementary material for: Clinical Characteristics, Surgical Management and Outcomes of Sciatic Scoliosis Secondary to Lumbar Disc Herniation: A Systematic Review
Source: Life (Basel). 2026 Apr 1;16(4):589. doi: 10.3390/life16040589 (PMC13117475; doi:10.3390/life16040589)
Supplement: Supplementary file 1 [file life-16-00589-s001.zip]

Archive with 3 entries (3 files):
- Supplementary Figure S1.png
- Supplementary Material and Method.pdf
- Supplementary Table S1.pdf
